# Supplementary material for: Digestibility of wheat alpha-amylase/trypsin inhibitors using a caricain digestive supplement
Source: Front Nutr. 2022 Aug 10;9:977206. doi: 10.3389/fnut.2022.977206 (PMC9399795; doi:10.3389/fnut.2022.977206)
Supplement: Supplementary file 1 [file Table_1.XLSX]

## Sheet: Sheet1
	ATI type	BA epitope	BA epitope	BA epitope	BA epitope	BA epitope	BA epitope	BA epitope	BA epitope	BA epitope	BA epitope	BA epitope	BA epitope	BA epitope	BA epitope	BA epitope	TLR4 epitope 1	TLR4 epitope 2
Sequence	ATI type	ALTGCR	AVLRDC	AYPDV	DCCQQL	ELGVRE	GCRKEV	LQCVGS	LRSVYQ	PWSWCD	REGKEV	SGPWSW	SWCDPA	TGYKVS	VCKVPI	YKVSAL	GSKLPEWMTSAS	RSGNVGESGLI
A0A1D5UB33	ATI CM Hageman	0	0	0	0	0	0	0	0	0	0	0	0	0	0	0	0	0
A0A3B6ITU0	ATI CMx1/CMx3	0	0	0	0	0	0	0	0	0	0	0	0	0	0	0	0	0
A0A3B6JR20	ATI CM3	0	0	0	0	0	0	0	0	0	0	0	0	0	0	0	1	1
A0A3B6NTB1	ATI CM Hageman	0	0	0	0	0	0	0	0	0	0	0	0	0	0	0	0	0
A0A3B6PE52	ATI Dimeric	0	0	0	0	0	1	0	0	0	0	0	0	0	1	0	0	0
A5HE16	ATI Dimeric	0	1	0	1	0	0	0	0	0	0	0	0	0	0	0	0	0
B9VRI3	ATI CM16	0	0	0	0	0	0	0	0	0	0	0	0	0	0	0	0	0
C3VW96	ATI Dimeric	0	1	0	1	0	0	0	0	0	0	0	0	0	0	0	0	0
C3VWD7	ATI Dimeric	0	1	0	1	0	0	0	0	0	0	0	0	0	0	0	0	0
C3VWN4	ATI Dimeric 0.19	0	1	0	1	0	0	0	0	0	0	0	0	0	0	0	0	0
C3VWQ9	ATI Dimeric	0	1	0	1	0	0	0	0	0	0	0	0	0	0	0	0	0
C4P5I8	ATI Monomeric	1	1	0	1	1	1	1	1	1	1	1	1	1	1	1	0	0
C4P5S3	ATI Monomeric	1	1	1	1	1	1	0	1	1	1	1	1	1	1	1	0	0
C7C4X0	ATI CM1	0	0	0	0	0	0	0	0	0	0	0	0	0	0	0	0	0
P16851	ATI CM2	0	0	0	0	0	0	0	0	0	0	0	0	0	0	0	0	0
P17314	ATI CM3	0	0	0	0	0	0	0	0	0	0	0	0	0	0	0	1	1
P83207	ATI CM	0	0	0	0	0	0	0	0	0	0	0	0	0	0	0	0	0
Q19A44	ATI Dimeric	0	1	0	1	0	0	0	0	0	0	0	0	0	0	0	0	0
Q41540	ATI CM17	0	0	0	0	0	0	0	0	0	0	0	0	0	0	0	0	0
Q4W0V7	ATI Dimeric	0	1	0	1	0	0	0	0	0	0	0	0	0	0	0	0	0
Q5UHH8	ATI Dimeric 0.19	0	0	0	0	0	0	0	0	0	0	0	0	0	0	0	0	0
X2KYP9	ATI Monomeric	1	1	1	1	1	1	1	1	1	1	1	1	1	1	1	0	0
